# Supplementary material for: One-Pot Synthesis of Novel 2-Imino-5-Arylidine-Thiazolidine Analogues and Evaluation of Their Anti-Proliferative Activity against MCF7 Breast Cancer Cell Line
Source: Molecules. 2022 Jan 27;27(3):841. doi: 10.3390/molecules27030841 (PMC8840064; doi:10.3390/molecules27030841)
Supplement: Supplementary file 1 [file molecules-27-00841-s001.zip]

Archive with 1 entries (1 files):
- molecules-1487979-supplementary.pdf
